# Supplementary material for: Mind Sports: Exploring Motivation and Use of Cognitive Strategies in Bridge
Source: Int J Environ Res Public Health. 2023 Mar 11;20(6):4968. doi: 10.3390/ijerph20064968 (PMC10049287; doi:10.3390/ijerph20064968)
Supplement: Supplementary file 1 [file ijerph-20-04968-s001.zip]

Archive with 1 entries (1 files):
- ijerph-2169524-supplementary.pdf
